# Supplementary material for: Epidemiology and palliative care of in-patient cerebral metastases cases in Germany
Source: J Neurooncol. 2025 Apr 11;173(1):37–48. doi: 10.1007/s11060-024-04928-4 (PMC12041120; doi:10.1007/s11060-024-04928-4)
Supplement: Supplementary file 3 — Supplementary file3 (XLSX 17 KB) [file 11060_2024_4928_MOESM3_ESM.xlsx]

## Sheet: Tabelle1
	number of hopital cases	%	number of hopital cases	%	number of hopital cases	%	number of hopital cases	%	number of hopital cases	%
	cerebral metastases		bone metastases		lung metastases		adrenal metastases		liver metastases
	C79.3		C79.5		C78.0		C78.0		C78.7
All cases
total	71787		154710		120437		24405		174308
Sex
female	35746	0.497945	87632	0.566428	64919	0.539029	14131	0.579021	93048	0.533814
male	36025	0.501832	67061	0.433463	55507	0.46088	10272	0.420897	81235	0.466043
diverse	1	1.39301e-05	0	0	0	0	0	0	0	0
unknown	15	0.000208951	17	0.000109883	11	9.13341e-05	2	8.19504e-05	25	0.000143424
Age groups
18-29 years	527	0.00734116	1018	0.00658005	1483	0.0123135	44	0.00180291	817	0.00468711
30-39 years	1506	0.0209787	2569	0.0166053	2604	0.0216213	219	0.00897357	3039	0.0174347
40-49 years	3769	0.0525025	6404	0.0413936	5515	0.0457916	851	0.0348699	8403	0.0482078
50-54 years	5257	0.0732305	8676	0.0560791	7052	0.0585534	1515	0.0620774	11427	0.0655564
55-59 years	9654	0.134481	15247	0.0985521	12709	0.105524	3047	0.124851	19527	0.112026
60-64 years	12739	0.177456	21279	0.137541	16941	0.140663	4778	0.19578	24425	0.140126
65-74 years	24249	0.337791	48558	0.313865	38616	0.320632	9007	0.369064	55911	0.32076
75-79 years	6936	0.0966192	19942	0.128899	14603	0.12125	2456	0.100635	20826	0.119478
≥80 years	7150	0.0996002	31017	0.200485	20914	0.173651	2488	0.101946	29933	0.171725
≥65 years	38335	0.53401	99517	0.643249	74133	0.615533	13951	0.571645	106670	0.611963
Specialized in-patient palliative care
	11011	0.153384	23019	0.148788	16272	0.135108	3368	0.138005	21942	0.125881
8-982	3562	0.049619	7477	0.0483291	5246	0.043558	1067	0.0437205	7145	0.0409907
8-98e	5172	0.0720465	11107	0.0717924	7997	0.0663999	1680	0.0688384	10790	0.0619019
8-98h	2277	0.0317188	4435	0.0286665	3029	0.0251501	621	0.0254456	4007	0.022988
fatal cases
total	9413		19363		14549		3061		23917
Sex
female	4983	0.529374	11050	0.570676	7797	0.535913	1838	0.600457	12646	0.528745
male	4427	0.470307	8306	0.428962	6745	0.463606	1221	0.398889	11262	0.470878
diverse	0	0	0	0	0	0	0	0	0	0
unknown	3	0.000318708	7	0.000361514	7	0.000481133	2	0.000653381	9	0.000376301
Age groups
18-29 years	36	0.0038245	45	0.00232402	60	0.00412399	18	0.00588043	51	0.00213237
30-39 years	163	0.0173165	230	0.0118783	213	0.0146402	97	0.031689	286	0.011958
40-49 years	418	0.0444067	716	0.0369777	552	0.0379408	177	0.0578242	849	0.0354978
50-54 years	590	0.0626793	944	0.0487528	760	0.0522373	345	0.112708	1224	0.051177
55-59 years	1084	0.11516	1718	0.0887259	1296	0.0890783	509	0.166286	2235	0.0934482
60-64 years	1485	0.157761	2510	0.129629	1850	0.127157	1111	0.362953	3047	0.127399
65-74 years	3278	0.348242	5981	0.308888	4507	0.309781	369	0.120549	7526	0.314672
75-79 years	1077	0.114416	2609	0.134742	1923	0.132174	433	0.141457	3116	0.130284
≥80 years	1282	0.136195	4610	0.238083	3388	0.232868		0	5583	0.233432
≥65 years
Specialized in-patient palliative care
	3971	0.421863	7809	0.403295	6002	0.412537	1205	0.393662	9191	0.384287
8-982	1135	0.120578	2237	0.11553	1717	0.118015	218	0.0712186	2669	0.111594
8-98e	2245	0.2385	4487	0.231731	3502	0.240704	770	0.251552	5316	0.222269
8-98h	591	0.0627855	1085	0.0560347	783	0.0538181	217	0.0708919	1206	0.0504244
In-patient mortality rate
In-patient mortality rate	0.131124		0.125157		0.120802		0.125425		0.137211
