# Supplementary material for: Epidemiology and palliative care of in-patient cerebral metastases cases in Germany
Source: J Neurooncol. 2025 Apr 11;173(1):37–48. doi: 10.1007/s11060-024-04928-4 (PMC12041120; doi:10.1007/s11060-024-04928-4)
Supplement: Supplementary file 4 — Supplementary file4 (XLSX 22 KB) [file 11060_2024_4928_MOESM4_ESM.xlsx]

## Sheet: Tabelle1
ICD-10-GM codes	Description	case numbers
Total		71787	1
Myocardial infarction		154	0.00214524
I21.0	Acute anterior wall transmural myocardial infarction	10	0.000139301
I21.1	Acute posterior wall transmural myocardial infarction	10	0.000139301
I21.4	Acute subendocardial myocardial infarction	120	0.00167161
I21.9	Acute myocardial infarction, unspecified	14	0.000195021
Heart failure		4705	0.0655411
I11.00	Hypertensive heart disease with (congestive) heart failure: Without indication of a hypertensive crisis	589	0.00820483
I11.01	Hypertensive heart disease with (congestive) heart failure: With indication of a hypertensive crisis	49	0.000682575
I13.00	Hypertensive heart and kidney disease with (congestive) heart failure: Without indication of a hypertensive crisis	12	0.000167161
I13.20	Hypertensive heart and kidney disease with (congestive) heart failure and kidney failure: Without indication of a hypertensive crisis	54	0.000752225
I50.00	Primary right heart failure	28	0.000390043
I50.01	Secondary right heart failure	990	0.0137908
I50.02	Right heart failure without symptoms	11	0.000153231
I50.03	Right heart failure with symptoms during greater exertion	39	0.000543274
I50.04	Right heart failure with symptoms during lighter exertion	70	0.000975107
I50.05	Right heart failure with symptoms at rest	58	0.000807946
I50.11	Left heart failure: Without symptoms	261	0.00363576
I50.12	Left heart failure: With symptoms during greater exertion	799	0.0111301
I50.13	Left heart failure: With symptoms during lighter exertion	851	0.0118545
I50.14	Left heart failure: With symptoms at rest	532	0.00741081
I50.19	Left heart failure: Unspecified	159	0.00221489
I50.9	Heart failure, unspecified	203	0.00282781
Peripheral arterial occlusive disease		2296	0.0319835
I70.20	Atherosclerosis of the extremity arteries: pelvic-leg type, without symptoms	247	0.00344073
I70.21	Atherosclerosis of the extremity arteries: pelvic-leg type, with exercise-induced ischemic pain, walking distance 200 m and more	154	0.00214524
I70.22	Atherosclerosis of the extremity arteries: pelvic-leg type, with exercise-induced ischemic pain, walking distance less than 200 m	578	0.0080516
I70.23	Atherosclerosis of the extremity arteries: pelvic-leg type, with resting pain	166	0.0023124
I70.24	Atherosclerosis of the extremity arteries: pelvic-leg type, with ulceration	89	0.00123978
I70.25	Atherosclerosis of the extremity arteries: pelvic-leg type, with gangrene	85	0.00118406
I70.29	Atherosclerosis of the extremity arteries: other and unspecified	595	0.00828841
I70.8	Atherosclerosis of other arteries	66	0.000919387
I70.9	Generalized and unspecified atherosclerosis	58	0.000807946
I71.2	Aneurysma der Aorta thoracica, ohne Angabe einer Ruptur	52	0.000724365
I71.4	Aneurysma der Aorta abdominalis, ohne Angabe einer Ruptur	206	0.0028696
Cerebrovascular diseases		2759	0.0384331
I61.0	Intracerebral hemorrhage in the cerebral hemisphere, subcortical	239	0.00332929
I61.1	Intracerebral hemorrhage in the cerebral hemisphere, cortical	73	0.0010169
I61.2	Intracerebral hemorrhage in the cerebral hemisphere, unspecified	73	0.0010169
I61.3	Intracerebral hemorrhage in the brain stem	32	0.000445763
I61.4	Intracerebral hemorrhage in the cerebellum	88	0.00122585
I61.5	Intracerebral intraventricular hemorrhage	67	0.000933317
I61.6	Intracerebral hemorrhage at multiple locations	79	0.00110048
I61.8	Other intracerebral hemorrhage	411	0.00572527
I61.9	Intracerebral hemorrhage, unspecified	122	0.00169947
I62.00	Nontraumatic subdural hemorrhage: acute	67	0.000933317
I62.01	Nontraumatic subdural hemorrhage: subacute	50	0.000696505
I62.02	Nontraumatic subdural hemorrhage: chronic	84	0.00117013
I62.09	Nontraumatic subdural hemorrhage: unspecified	40	0.000557204
I62.1	Nontraumatic extradural hemorrhage	13	0.000181091
I62.9	Intracranial hemorrhage (nontraumatic), unspecified	30	0.000417903
G45.12	Internal carotid artery syndrome (hemiplegic): complete regression within 1 to 24 hours	12	0.000167161
G45.89	Other cerebral transient ischemia and related syndromes: course of regression unspecified	6	8.35806e-05
G45.92	Cerebral transient ischemia, unspecified: complete regression within 1 to 24 hours	11	0.000153231
G46.0	Middle cerebral artery syndrome	30	0.000417903
G46.2	Posterior cerebral artery syndrome	5	6.96505e-05
G46.3	Brain stem syndrome	10	0.000139301
G46.4	Cerebellar syndrome	18	0.000250742
G46.8	Other syndromes of the cerebral vessels in cerebrovascular diseases	42	0.000585064
I63.0	Cerebral infarction due to thrombosis of precerebral arteries	8	0.000111441
I63.1	Cerebral infarction due to embolism of precerebral arteries	17	0.000236812
I63.2	Cerebral infarction due to unspecified occlusion or stenosis of precerebral arteries	12	0.000167161
I63.3	Cerebral infarction due to thrombosis of cerebral arteries	70	0.000975107
I63.4	Cerebral infarction due to embolism of cerebral arteries	168	0.00234026
I63.5	Cerebral infarction due to unspecified occlusion or stenosis of cerebral arteries	138	0.00192235
I63.8	Other cerebral infarction	184	0.00256314
I63.9	Cerebral infarction, unspecified referred to	73	0.0010169
I64	Stroke, not referred to as hemorrhage or infarction	27	0.000376113
I65.0	Occlusion and stenosis of the vertebral artery	33	0.000459693
I65.1	Occlusion and stenosis of the basilar artery	8	0.000111441
I65.2	Occlusion and stenosis of the carotid artery	365	0.00508449
I65.3	Occlusion and stenosis of multiple and bilateral precerebral arteries	28	0.000390043
I66.0	Occlusion and stenosis of the middle cerebral artery	11	0.000153231
I66.9	Occlusion and stenosis of an unspecified cerebral artery	15	0.000208951
Dementia		916	0.01276
F00.0	Dementia in Alzheimer's disease, early onset (type 2)	5	6.96505e-05
F00.1	Dementia in Alzheimer's disease, late onset (type 1)	34	0.000473623
F00.2	Dementia in Alzheimer's disease, atypical or mixed form	18	0.000250742
F00.9	Dementia in Alzheimer's disease, unspecified	15	0.000208951
F01.1	Multi-infarct dementia	5	6.96505e-05
F01.2	Subcortical vascular dementia	10	0.000139301
F01.3	Mixed cortical and subcortical vascular dementia	6	8.35806e-05
F01.8	Other vascular dementia	60	0.000835806
F01.9	Vascular dementia, unspecified	15	0.000208951
F02.3	Dementia in primary Parkinson's syndrome	13	0.000181091
F02.8	Dementia in conditions classified elsewhere	21	0.000292532
F03	Unspecified dementia	461	0.00642178
F05.1	Delirium in dementia	103	0.0014348
G30.0	Early onset Alzheimer's disease	5	6.96505e-05
G30.1	Late onset Alzheimer's disease	34	0.000473623
G30.8	Other Alzheimer's disease	18	0.000250742
G30.9	Alzheimer's disease, unspecified	11	0.000153231
G31.0	Circumscribed brain atrophy	57	0.000794016
G31.2	Alcoholic degeneration of the nervous system	6	8.35806e-05
G31.9	Degenerative disease of the nervous system, unspecified	19	0.000264672
Chronic pulmonary disease		9371	0.130539
J44.00	Chronic obstructive pulmonary disease with acute lower respiratory tract infection: FEV1 <35% of predicted	89	0.00123978
J44.01	Chronic obstructive pulmonary disease with acute lower respiratory tract infection: FEV1 >=35% and <50% of predicted	111	0.00154624
J44.02	Chronic obstructive pulmonary disease with acute lower respiratory tract infection: FEV1 >=50% and <70% of predicted	116	0.00161589
J44.03	Chronic obstructive pulmonary disease with acute lower respiratory tract infection: FEV1 >=70% of predicted	38	0.000529344
J44.09	Chronic obstructive pulmonary disease with acute lower respiratory tract infection: FEV1 unspecified	293	0.00408152
J44.10	Chronic obstructive pulmonary disease with acute exacerbation, unspecified: FEV1 <35% of predicted	95	0.00132336
J44.11	Chronic obstructive pulmonary disease with acute exacerbation, unspecified: FEV1 >=35% and <50% of predicted	113	0.0015741
J44.12	Chronic Obstructive pulmonary disease with acute exacerbation, unspecified: FEV1 >=50% and <70% of predicted	70	0.000975107
J44.13	Chronic obstructive pulmonary disease with acute exacerbation, unspecified: FEV1 >=70% of predicted	18	0.000250742
J44.19	Chronic obstructive pulmonary disease with acute exacerbation, unspecified: FEV1 unspecified	231	0.00321785
J44.80	Other specified chronic obstructive pulmonary disease: FEV1 <35% of predicted	328	0.00456907
J44.81	Other specified chronic obstructive pulmonary disease: FEV1 >=35% and <50% of predicted	650	0.00905456
J44.82	Other specified chronic obstructive pulmonary disease: FEV1 >=50% and <70% of predicted	1226	0.0170783
J44.83	Other specified chronic obstructive pulmonary disease: FEV1 >=70% of predicted	539	0.00750832
J44.89	Other specified chronic obstructive pulmonary disease: FEV1 unspecified designated	2267	0.0315795
J44.90	Chronic obstructive pulmonary disease, unspecified: FEV1 <35% of predicted	106	0.00147659
J44.91	Chronic obstructive pulmonary disease, unspecified: FEV1 >=35% and <50% of predicted	193	0.00268851
J44.92	Chronic obstructive pulmonary disease, unspecified: FEV1 >=50% and <70% of predicted	329	0.004583
J44.93	Chronic obstructive pulmonary disease, unspecified: FEV1 >=70% of predicted	109	0.00151838
J44.99	Chronic obstructive pulmonary disease, unspecified: FEV1 unspecified	1241	0.0172873
J80.02	Adult respiratory distress syndrome [ARDS]: Moderate adult respiratory distress syndrome [ARDS]	19	0.000264672
J80.03	Adult respiratory distress syndrome [ARDS]: Severe adult respiratory distress syndrome [ARDS]	55	0.000766155
J80.09	Adult respiratory distress syndrome [ARDS]: Adult respiratory distress syndrome [ARDS], severity unspecified	9	0.000125371
J45.0	Predominantly allergic bronchial asthma	160	0.00222882
J45.1	Non-allergic asthma bronchial	78	0.00108655
J45.8	Mixed forms of bronchial asthma	120	0.00167161
J45.9	Bronchial asthma, unspecified	523	0.00728544
J81	Pulmonary edema	48	0.000668645
J84.0	Alveolar and parietoalveolar disease states	18	0.000250742
J84.1	Other interstitial lung diseases with fibrosis	162	0.00225668
J84.8	Other specified interstitial lung diseases	8	0.000111441
J84.9	Interstitial lung disease, unspecified	9	0.000125371
Collagenoses		14739	0.205316
M35.3	Polymyalgia rheumatica	82	0.00114227
M32.1	Systemic lupus erythematosus with involvement of organs or organ systems	17	0.000236812
M32.9	Systemic lupus erythematosus, unspecified	7	9.75107e-05
M05.30	Seropositive chronic polyarthritis with involvement of other organs and organ systems: Multiple locations	11	0.000153231
M05.39	Seropositive chronic polyarthritis with involvement of other organs and organ systems: Unspecified location	5	6.96505e-05
M05.80	Other seropositive chronic polyarthritis: Multiple locations	15	0.000208951
M05.90	Seropositive chronic polyarthritis, unspecified: Multiple locations	21	0.000292532
M05.99	Seropositive chronic polyarthritis, unspecified: Unspecified location	13	0.000181091
M06.00	Seronegative chronic polyarthritis: Multiple locations	20	0.000278602
M06.80	Other specified chronic polyarthritis: Multiple locations	39	0.000543274
M06.89	Other specified chronic polyarthritis: Unspecified location	15	0.000208951
M06.90	Chronic polyarthritis, unspecified: Multiple locations	121	0.00168554
M06.98	Chronic polyarthritis, unspecified: Other [neck, head, ribs, Trunk, skull, spine]	7	9.75107e-05
M06.99	Chronic polyarthritis, unspecified: Unspecified location	159	0.00221489
M33.1	Other dermatomyositis	8	0.000111441
Ulcer		13112	0.182651
K25.0	Gastric ulcer: Acute, with bleeding	80	0.00111441
K25.1	Gastric ulcer: Acute, with perforation	7	9.75107e-05
K25.3	Gastric ulcer: Acute, without bleeding or perforation	142	0.00197807
K25.4	Gastric ulcer: Chronic or unspecified, with bleeding	12	0.000167161
K25.7	Gastric ulcer: Chronic, without bleeding or perforation	17	0.000236812
K25.9	Gastric ulcer: Neither acute nor chronic, without bleeding or perforation	42	0.000585064
K26.0	Duodenal ulcer: Acute, with bleeding	76	0.00105869
K26.1	Duodenal ulcer: Acute, with perforation	5	6.96505e-05
K26.3	Duodenal ulcer: Acute, without bleeding or perforation	70	0.000975107
K26.4	Duodenal ulcer: Chronic or unspecified, with bleeding	8	0.000111441
K26.7	Duodenal ulcer: Chronic, without bleeding or perforation	10	0.000139301
K26.9	Duodenal ulcer: Neither acute nor chronic, without bleeding or perforation	38	0.000529344
Liver cirrhosis		290	0.00403973
K70.3	Alcoholic liver cirrhosis	137	0.00190842
K74.4	Secondary biliary cirrhosis	5	6.96505e-05
K74.5	Biliary cirrhosis, unspecified	11	0.000153231
K74.70	Liver cirrhosis, Child-Pugh stage A	72	0.00100297
K74.71	Liver cirrhosis, Child-Pugh stage B	48	0.000668645
K74.72	Liver cirrhosis, Child-Pugh stage C	17	0.000236812
Diabetes mellitus		10881	0.151573
E10.11	Diabetes mellitus, type 1: With ketoacidosis: Described as derailed	7	9.75107e-05
E10.61	Diabetes mellitus, type 1: With other specified complications: Described as derailed	6	8.35806e-05
E10.90	Diabetes mellitus, type 1: Without complications: Not described as derailed	80	0.00111441
E10.91	Diabetes mellitus, type 1: Without complications: Described as derailed	54	0.000752225
E11.01	Diabetes mellitus, type 2: With coma: Described as derailed	12	0.000167161
E11.11	Diabetes mellitus, type 2: With ketoacidosis: Described as derailed	7	9.75107e-05
E11.20	Diabetes mellitus, type 2: With renal complications: Not described as derailed	329	0.004583
E11.21	Diabetes mellitus, type 2: With renal complications: Described as derailed	130	0.00181091
E11.30	Diabetes mellitus, type 2: With ocular complications: Not described as derailed	10	0.000139301
E11.31	Diabetes mellitus, type 2: With ocular complications: Described as derailed	9	0.000125371
E11.40	Diabetes mellitus, type 2: With neurological complications: Not classified as derailed	169	0.00235419
E11.41	Diabetes mellitus, type 2: With neurological complications: Classified as derailed	82	0.00114227
E11.50	Diabetes mellitus, type 2: With peripheral vascular complications: Not classified as derailed	46	0.000640785
E11.51	Diabetes mellitus, type 2: With peripheral vascular complications: Classified as derailed	21	0.000292532
E11.60	Diabetes mellitus, type 2: With other specified complications: Not classified as derailed	94	0.00130943
E11.61	Diabetes mellitus, type 2: With other specified complications: Classified as derailed	88	0.00122585
E11.72	Diabetes mellitus, type 2: With multiple complications: With other multiple complications, not classified as derailed	123	0.0017134
E11.73	Diabetes mellitus, type 2: With multiple complications: With other multiple complications, classified as derailed	76	0.00105869
E11.74	Diabetes mellitus, type 2: With multiple complications: With diabetic foot syndrome, not classified as derailed	63	0.000877596
E11.75	Diabetes mellitus, type 2: With multiple complications: With diabetic foot syndrome, described as derailed	34	0.000473623
E11.80	Diabetes mellitus, type 2: With unspecified complications: Not described as derailed	51	0.000710435
E11.81	Diabetes mellitus, type 2: With unspecified complications: Described as derailed	7	9.75107e-05
E11.90	Diabetes mellitus, type 2: Without complications: Not described as derailed	7194	0.100213
E11.91	Diabetes mellitus, type 2: Without complications: Described as derailed	2189	0.030493
Renal failure / Chronic kidney disease		8798	0.122557
N17.03	Acute renal failure with tubular necrosis: Stage 3	8	0.000111441
N17.81	Other acute renal failure: Stage 1	47	0.000654715
N17.82	Other acute renal failure: Stage 2	31	0.000431833
N17.83	Other acute renal failure: Stage 3	43	0.000598994
N17.89	Other acute renal failure: Stage unspecified	15	0.000208951
N17.91	Acute renal failure, unspecified: Stage 1	1037	0.0144455
N17.92	Acute renal failure, unspecified: Stage 2	862	0.0120077
N17.93	Acute renal failure, unspecified: Stage 3	760	0.0105869
N17.99	Acute renal failure, unspecified: Stage unspecified	162	0.00225668
N18.1	Chronic kidney disease, stage 1	50	0.000696505
N18.2	Chronic kidney disease, stage 2	1139	0.0158664
N18.3	Chronic kidney disease, stage 3	3047	0.042445
N18.4	Chronic kidney disease, stage 4	534	0.00743867
N18.5	Chronic kidney disease, stage 5	211	0.00293925
N18.89	Other chronic kidney disease, stage unspecified	26	0.000362183
N18.9	Chronic kidney disease, unspecified	67	0.000933317
N19	Unspecified renal failure	759	0.0105729
Human immunodeficiency virus disease		84	0.00117013
B20	Infectious and parasitic diseases resulting from HIV disease [human immunodeficiency virus disease]	13	0.000181091
B21	Malignant neoplasms resulting from HIV disease [human immunodeficiency virus disease]	71	0.000989037
