# Supplementary material for: Epidemiology and palliative care of in-patient cerebral metastases cases in Germany
Source: J Neurooncol. 2025 Apr 11;173(1):37–48. doi: 10.1007/s11060-024-04928-4 (PMC12041120; doi:10.1007/s11060-024-04928-4)
Supplement: Supplementary file 5 — Supplementary file5 (XLSX 15 KB) [file 11060_2024_4928_MOESM5_ESM.xlsx]

## Sheet: Tabelle1
		primary	%	secondary	%	double coded		total SIPC procedures		primary	%	secondary	%	double coded		total SIPC procedures
All cerebral metastases hospital cases		All cases involving CM patients								All cases involving deceased CM patients
8-982	Complex inpatient palliative care	384	0.107805	3278	0.92027	100	0.0280741	3562		1049	0.924229	105	0.092511	19	0.0167401	1135
8-982.0	≤ 6 treatment days	79	0.102865	705	0.917969	16	0.0208333	768		363	0.950262	25	0.065445	6	0.0157068	382
8-982.1	7 - 14 treatment days	185	0.113706	1493	0.91764	51	0.031346	1627		404	0.90991	53	0.119369	13	0.0292793	444
8-982.2	14 - 20 treatment days	79	0.109267	669	0.925311	25	0.0345781	723		162	0.910112	16	0.0898876		0	178
8-982.3	≥ 21 treatment days	41	0.0923423	411	0.925676	8	0.018018	444		120	0.916031	11	0.0839695		0	131
8-98e	specialized inpatient palliative care on a palliative care ward	341	0.0659319	4948	0.95669	117	0.0226218	5172		2171	0.967038	112	0.0498886	38	0.0169265	2245
8-98e.0	≤ 6 treatment days	71	0.059216	1157	0.964971	29	0.0241868	1199		852	0.973714	46	0.0525714	23	0.0262857	875
8-98e.1	7 - 14 treatment days	133	0.0625588	2035	0.957197	42	0.0197554	2126		751	0.969032	39	0.0503226	15	0.0193548	775
8-98e.2	14 - 20 treatment days	82	0.0759259	1024	0.948148	26	0.0240741	1080		337	0.960114	14	0.039886		0	351
8-98e.3	≥ 21 treatment days	55	0.071708	732	0.954368	20	0.0260756	767		231	0.946721	13	0.0532787		0	244
8-98h	specialized inpatient palliative care by a consultation service	467	0.205094	2028	0.890646	218	0.09574	2277		553	0.935702	77	0.130288	39	0.0659898	591
8-98h.00	≤ 2 hours	74	0.212644	305	0.876437	31	0.0890805	348		88	0.926316	16	0.168421	9	0.0947368	95
8-98h.01	2 - 4 hours	151	0.243548	539	0.869355	70	0.112903	620		155	0.906433	31	0.181287	15	0.0877193	171
8-98h.02	4 - 6 hours	92	0.191667	437	0.910417	49	0.102083	480		117	0.991525	7	0.059322	6	0.0508475	118
8-98h.03	6 - 9 hours	77	0.199482	345	0.893782	36	0.0932642	386		109	0.947826	15	0.130435	9	0.0782609	115
8-98h.04	9 - 12 hours	37	0.178744	186	0.898551	16	0.0772947	207		42	0.84	8	0.16		0	50
8-98h.05	12 - 15 hours	17	0.160377	96	0.90566	7	0.0660377	106		23	1		0		0	23
8-98h.06	15 - 20 hours	19	0.234568	71	0.876543	9	0.111111	81		13	1		0		0	13
8-98h.07	20 - 25 hours			26	1			26
8-98h.08	25 - 35 hours			23	1			23		6			0			6
