# Supplementary material for: Epidemiology and palliative care of in-patient cerebral metastases cases in Germany
Source: J Neurooncol. 2025 Apr 11;173(1):37–48. doi: 10.1007/s11060-024-04928-4 (PMC12041120; doi:10.1007/s11060-024-04928-4)
Supplement: Supplementary file 6 — Supplementary file6 (XLSX 11 KB) [file 11060_2024_4928_MOESM6_ESM.xlsx]

## Sheet: Tabelle1
		case numbers	%
all cerebral metastases / leptomeningeal malignancies		71787
	no PC	60776	84.7%
	8-982	3562	5.0%
	8-98e	5172	7.2%
	8-98h	2277	3.2%
lung		44295
	no PC	37451	84.5%
	8-982	2235	5.0%
	8-98e	3284	7.4%
	8-98h	1325	3.0%
breast		8656
	no PC	6810	78.7%
	8-982	544	6.3%
	8-98e	916	10.6%
	8-98h	386	4.5%
diffuse large B-cell lymphoma		4613
	no PC	4387	95.1%
	8-982	53	1.1%
	8-98e	105	2.3%
	8-98h	68	1.5%
malignant melanoma		4605
	no PC	3982	86.5%
	8-982	167	3.6%
	8-98e	329	7.1%
	8-98h	127	2.8%
other malignancies		9618
	no PC	8146	84.7%
	8-982	563	5.9%
	8-98e	538	5.6%
	8-98h	371	3.9%
